# Supplementary material for: Neuroendocrine immunomodulation network dysfunction in SAMP8 mice and PrP-hAβPPswe/PS1ΔE9 mice: potential mechanism underlying cognitive impairment
Source: Oncotarget. 2016 Mar 28;7(17):22988–3005. doi: 10.18632/oncotarget.8453 (PMC5029605; doi:10.18632/oncotarget.8453)
Supplement: Supplementary file 2 [file oncotarget-07-22988-s002.xlsx]

## Sheet: Sheet2
Parameter statistics of the neuroendocrine immunomodulation molecular networks
Simple Parameters	Network
	SAMP8	Tg AβPP/PS1	SAMP8 of Person analysis	Tg AβPP/PS1 of Person analysis	SAMP8 of multiple regression analyses	Tg AβPP/PS1 of multiple regression analyses
Clustering coefficient	0.067	0.097	0.067	0.103	0.081	0.124
Connected componernts	1	1	1	1	1	1
Network diameter	18	13	18	13	10	15
Network radius	9	7	9	7	5	8
Network centralization	0.145	0.11	0.145	0.129	0.381	0.086
Shortest paths	25440(100%)	31862(100%)	25440(100%)	25760(100%)	16002(100%)	4422(100%)
Characteristic path length	5.436	4.776	5.436	4.549	3.964	6.533
Avg. number of neighbors	3.175	3.642	3.175	3.578	2.756	2.507
Nuber of nodes	160	179	160	161	127	67
Nuber of edges	261	335	261	293	178	84
Network desity	0.02	0.02	0.02	0.022	0.022	0.038
Network heterogeneity	0.9	0.081	0.9	0.0812	1.657	0.721
Isolated nodes	0	0	0	0	0	0
Nuber of self-loops	0	0	0	0	0	0
Muti-edge node pairs	7	9	7	5	3	0
