# Supplementary material for: Neuroendocrine immunomodulation network dysfunction in SAMP8 mice and PrP-hAβPPswe/PS1ΔE9 mice: potential mechanism underlying cognitive impairment
Source: Oncotarget. 2016 Mar 28;7(17):22988–3005. doi: 10.18632/oncotarget.8453 (PMC5029605; doi:10.18632/oncotarget.8453)
Supplement: Supplementary file 3 [file oncotarget-07-22988-s003.xlsx]

## Sheet: Catalogue
	1	KEGG pathway enrichment in SAMP8 network
	2	GO analysis in SAMP8 network
	3	KEGG pathway enrichment in Tg AβPP/PS1 network
	4	GO analysis in Tg AβPP/PS1 network
	5	KEGG pathway enrichment in Tg AβPP/PS1 Person analysis network
	6	GO analysis in Tg AβPP/PS1 Person analysis network
	7	KEGG pathway enrichment in SAMP8 multiple regression analysis network
	8	GO analysis in SAMP8 multiple regression analysis network
	9	KEGG pathway enrichment in Tg AβPP/PS1 multiple regression analysis network
	10	GO analysis in Tg AβPP/PS1 multiple regression analysis network

## Sheet: SAMP8 Pathway
Enrichment analysis report
Enrichment by Pathway Maps					SAMP8-network_genelist
#	Maps	Total	pValue	Min FDR	p-value	FDR	In Data
1	Reproduction_GnRH signaling	72	8.52367e-41	5.36139e-38	8.52367e-41	5.36139e-38	38
2	Immune response_Role of PKR in stress-induced antiviral cell response	57	4.36331e-39	1.37226e-36	4.36331e-39	1.37226e-36	34
3	Immune response_Gastrin in inflammatory response	69	2.01683e-38	4.22861e-36	2.01683e-38	4.22861e-36	36
4	Signal transduction_Additional pathways of NF-kB activation (in the cytoplasm)	53	2.64816e-35	4.16423e-33	2.64816e-35	4.16423e-33	31
5	Development_EGFR signaling pathway	71	1.23097e-34	1.54856e-32	1.23097e-34	1.54856e-32	34
6	Immune response_IL-18 signaling	60	5.53442e-33	5.80192e-31	5.53442e-33	5.80192e-31	31
7	Signal transduction_NF-kB activation pathways	51	1.45757e-32	1.30973e-30	1.45757e-32	1.30973e-30	29
8	Development_Gastrin in cell growth and proliferation	62	2.1446e-32	1.68619e-30	2.1446e-32	1.68619e-30	31
9	Apoptosis and survival_TNFR1 signaling pathway	43	4.59821e-32	3.21363e-30	4.59821e-32	3.21363e-30	27
10	Immune response_TNF-R2 signaling pathways	45	2.83351e-31	1.78228e-29	2.83351e-31	1.78228e-29	27

## Sheet: SAMP8 GO
Enrichment analysis report
Enrichment by GO Processes					SAMP8-network_genelist
#	Processes	Total	pValue	Min FDR	p-value	FDR	In Data
1	signal transduction	6387	1.4736e-133	7.20887e-130	1.4736e-133	7.20887e-130	315
2	signaling	6864	1.17818e-126	1.92121e-123	1.17818e-126	1.92121e-123	317
3	single organism signaling	6864	1.17818e-126	1.92121e-123	1.17818e-126	1.92121e-123	317
4	cell communication	7040	4.71848e-126	5.7707e-123	4.71848e-126	5.7707e-123	319
5	response to organic substance	3721	4.49001e-124	4.39303e-121	4.49001e-124	4.39303e-121	256
6	cell surface receptor signaling pathway	4362	6.21173e-122	5.06463e-119	6.21173e-122	5.06463e-119	269
7	cellular response to organic substance	2696	6.18816e-117	4.32464e-114	6.18816e-117	4.32464e-114	222
8	cellular response to stimulus	8185	6.35933e-114	3.88873e-111	6.35933e-114	3.88873e-111	325
9	cellular response to chemical stimulus	3295	4.37351e-108	2.37725e-105	4.37351e-108	2.37725e-105	231
10	intracellular signal transduction	2027	1.35588e-107	6.63296e-105	1.35588e-107	6.63296e-105	192

## Sheet: PAP Pathway
Enrichment analysis report
Enrichment by Pathway Maps					PAP-network_genelist
#	Maps	Total	pValue	Min FDR	p-value	FDR	In Data
1	Immune response_TLR5, TLR7, TLR8 and TLR9 signaling pathways	48	2.34978e-40	1.38402e-37	2.34978e-40	1.38402e-37	32
2	Signal transduction_PTMs in IL-17-induced CIKS-independent signaling pathways	46	2.04857e-37	6.03305e-35	2.04857e-37	6.03305e-35	30
3	Immune response_Role of PKR in stress-induced antiviral cell response	57	8.49888e-37	1.66861e-34	8.49888e-37	1.66861e-34	32
4	Immune response_IL-33 signaling pathway	57	4.56381e-35	6.72021e-33	4.56381e-35	6.72021e-33	31
5	Immune response_HSP60 and HSP70/ TLR signaling pathway	54	2.42977e-34	2.86227e-32	2.42977e-34	2.86227e-32	30
6	Immune response_IL-1 signaling pathway	44	1.18202e-32	1.16035e-30	1.18202e-32	1.16035e-30	27
7	Immune response_IL-17 signaling pathways	60	1.79483e-32	1.33436e-30	1.79483e-32	1.33436e-30	30
8	Signal transduction_PTMs in IL-17-induced CIKS-dependent MAPK signaling pathways	32	1.81238e-32	1.33436e-30	1.81238e-32	1.33436e-30	24
9	Immune response_TLR2 and TLR4 signaling pathways	57	1.05323e-31	6.8928e-30	1.05323e-31	6.8928e-30	29
10	Immune response_IL-18 signaling	60	2.92321e-29	1.72177e-27	2.92321e-29	1.72177e-27	28

## Sheet: PAP GO
Enrichment analysis report
Enrichment by GO Processes					PAP-network_genelist
#	Processes	Total	pValue	Min FDR	p-value	FDR	In Data
1	defense response	1957	3.90713e-112	1.82463e-108	3.90713e-112	1.82463e-108	189
2	response to organic substance	3721	1.04388e-106	2.43746e-103	1.04388e-106	2.43746e-103	234
3	cell surface receptor signaling pathway	4362	2.98049e-104	4.63963e-101	2.98049e-104	4.63963e-101	246
4	immune response	1729	1.67371e-99	1.95406e-96	1.67371e-99	1.95406e-96	170
5	cellular response to chemical stimulus	3295	2.26502e-97	2.11553e-94	2.26502e-97	2.11553e-94	215
6	signal transduction	6387	1.25163e-96	9.74183e-94	1.25163e-96	9.74183e-94	276
7	response to stress	4477	3.09653e-95	2.06583e-92	3.09653e-95	2.06583e-92	240
8	signaling	6864	6.72018e-93	3.48703e-90	6.72018e-93	3.48703e-90	280
9	single organism signaling	6864	6.72018e-93	3.48703e-90	6.72018e-93	3.48703e-90	280
10	cell communication	7040	3.19566e-92	1.49237e-89	3.19566e-92	1.49237e-89	282

## Sheet: PAP Person Pathway
Enrichment analysis report
Enrichment by Pathway Maps					PAP-PER-network_genelist
#	Maps	Total	pValue	Min FDR	p-value	FDR	In Data
1	Immune response_Gastrin in inflammatory response	69	1.67058e-38	1.05915e-35	1.67058e-38	1.05915e-35	35
2	Reproduction_GnRH signaling	72	1.20404e-37	3.81682e-35	1.20404e-37	3.81682e-35	35
3	Development_Gastrin in cell growth and proliferation	62	2.93081e-37	6.19378e-35	2.93081e-37	6.19378e-35	33
4	Development_EGFR signaling pathway	71	2.72614e-36	4.32093e-34	2.72614e-36	4.32093e-34	34
5	Signal transduction_Additional pathways of NF-kB activation (in the cytoplasm)	53	2.7336e-33	3.4662e-31	2.7336e-33	3.4662e-31	29
6	Immune response_IL-4 signaling pathway	44	5.71703e-33	6.041e-31	5.71703e-33	6.041e-31	27
7	Immune response_TLR2 and TLR4 signaling pathways	57	4.83963e-32	4.38332e-30	4.83963e-32	4.38332e-30	29
8	Immune response_TREM1 signaling pathway	59	1.82354e-31	1.44515e-29	1.82354e-31	1.44515e-29	29
9	Immune response_IL-18 signaling	60	3.45441e-31	2.43344e-29	3.45441e-31	2.43344e-29	29
10	Development_GM-CSF signaling	50	7.90466e-31	5.01155e-29	7.90466e-31	5.01155e-29	27

## Sheet: PAP Person GO
Enrichment analysis report
Enrichment by GO Processes					PAP-PER-network_genelist
#	Processes	Total	pValue	Min FDR	p-value	FDR	In Data
1	signal transduction	6387	1.45809e-126	6.95656e-123	1.45809e-126	6.95656e-123	296
2	signaling	6864	1.01388e-121	1.61241e-118	1.01388e-121	1.61241e-118	299
3	single organism signaling	6864	1.01388e-121	1.61241e-118	1.01388e-121	1.61241e-118	299
4	cell communication	7040	2.17641e-121	2.59591e-118	2.17641e-121	2.59591e-118	301
5	cellular response to stimulus	8185	9.00671e-114	8.5942e-111	9.00671e-114	8.5942e-111	309
6	cell surface receptor signaling pathway	4362	4.06074e-113	3.22896e-110	4.06074e-113	3.22896e-110	251
7	response to organic substance	3721	2.79e-107	1.90158e-104	2.79e-107	1.90158e-104	232
8	cellular response to organic substance	2696	4.70647e-105	2.80682e-102	4.70647e-105	2.80682e-102	204
9	defense response	1957	6.46651e-98	3.42797e-95	6.46651e-98	3.42797e-95	175
10	cellular response to chemical stimulus	3295	1.2566e-97	5.99522e-95	1.2566e-97	5.99522e-95	213

## Sheet: SAMP8 Multiple Pathway
Enrichment analysis report
Enrichment by Pathway Maps					SAM-M-network_genelist
#	Maps	Total	pValue	Min FDR	p-value	FDR	In Data
1	Immune response_IL-2 activation and signaling pathway	49	2.71503e-29	1.76749e-26	2.71503e-29	1.76749e-26	26
2	Development_GM-CSF signaling	50	1.02012e-25	3.3205e-23	1.02012e-25	3.3205e-23	24
3	Development_PDGF signaling via STATs and NF-kB	32	9.11228e-25	1.97736e-22	9.11228e-25	1.97736e-22	20
4	Immune response_Platelet activating factor/ PTAFR pathway signaling	55	1.76697e-21	2.87574e-19	1.76697e-21	2.87574e-19	22
5	Immune response_TNF-R2 signaling pathways	45	3.07999e-19	4.01014e-17	3.07999e-19	4.01014e-17	19
6	Immune response_Neurotensin-induced activation of IL-8 in colonocytes	42	1.99221e-18	1.87197e-16	1.99221e-18	1.87197e-16	18
7	Development_PEDF signaling	49	2.17682e-18	1.87197e-16	2.17682e-18	1.87197e-16	19
8	Immune response_IL-9 signaling pathway	36	2.30042e-18	1.87197e-16	2.30042e-18	1.87197e-16	17
9	Immune response_CCR5 signaling in macrophages and T lymphocytes	58	4.16496e-18	3.01265e-16	4.16496e-18	3.01265e-16	20
10	Immune response_TREM1 signaling pathway	59	6.16122e-18	4.01096e-16	6.16122e-18	4.01096e-16	20

## Sheet: SAMP8 Multiple GO
Enrichment analysis report
Enrichment by GO Processes					SAM-M-network_genelist
#	Processes	Total	pValue	Min FDR	p-value	FDR	In Data
1	response to organic substance	3721	8.00258e-93	3.77402e-89	8.00258e-93	3.77402e-89	217
2	signal transduction	6387	8.32921e-91	1.96403e-87	8.32921e-91	1.96403e-87	265
3	cell surface receptor signaling pathway	4362	7.65793e-87	1.20383e-83	7.65793e-87	1.20383e-83	225
4	cellular response to stimulus	8185	2.47736e-85	2.92081e-82	2.47736e-85	2.92081e-82	285
5	signaling	6864	4.00711e-84	3.14959e-81	4.00711e-84	3.14959e-81	266
6	single organism signaling	6864	4.00711e-84	3.14959e-81	4.00711e-84	3.14959e-81	266
7	cell communication	7040	1.6393e-83	1.10442e-80	1.6393e-83	1.10442e-80	268
8	cellular response to organic substance	2696	4.76702e-82	2.81016e-79	4.76702e-82	2.81016e-79	181
9	cellular response to chemical stimulus	3295	9.75229e-81	5.1102e-78	9.75229e-81	5.1102e-78	195
10	response to chemical	5696	6.85516e-77	3.23289e-74	6.85516e-77	3.23289e-74	240

## Sheet: PAP Multiple Pathway
Enrichment analysis report
Enrichment by Pathway Maps					PAP-M-network_genelist
#	Maps	Total	pValue	Min FDR	p-value	FDR	In Data
1	Immune response_Antiviral actions of Interferons	52	5.8362e-17	2.9823e-14	5.8362e-17	2.9823e-14	15
2	Reproduction_GnRH signaling	72	4.97248e-16	1.27047e-13	4.97248e-16	1.27047e-13	16
3	Immune response _IFN gamma signaling pathway	54	1.04268e-13	1.77603e-11	1.04268e-13	1.77603e-11	13
4	Development_Gastrin in cell growth and proliferation	62	7.1701e-13	9.1598e-11	7.1701e-13	9.1598e-11	13
5	Inflammatory factors-induced expression of mucins in normal and asthmatic epithelium	51	1.30789e-12	1.33666e-10	1.30789e-12	1.33666e-10	12
6	Immune response_Oncostatin M signaling via MAPK in mouse cells	35	1.25968e-11	1.07283e-09	1.25968e-11	1.07283e-09	10
7	Development_G-CSF signaling	49	2.06127e-11	1.49394e-09	2.06127e-11	1.49394e-09	11
8	Immune response_Oncostatin M signaling via MAPK in human cells	37	2.33885e-11	1.49394e-09	2.33885e-11	1.49394e-09	10
9	Development_Angiotensin signaling via PYK2	43	1.20624e-10	6.84874e-09	1.20624e-10	6.84874e-09	10
10	Development_Angiotensin signaling via STATs	32	1.64267e-10	8.39405e-09	1.64267e-10	8.39405e-09	9

[truncated: 1 more sheets: PAP Multiple GO]
