# Supplementary material for: Neuroendocrine immunomodulation network dysfunction in SAMP8 mice and PrP-hAβPPswe/PS1ΔE9 mice: potential mechanism underlying cognitive impairment
Source: Oncotarget. 2016 Mar 28;7(17):22988–3005. doi: 10.18632/oncotarget.8453 (PMC5029605; doi:10.18632/oncotarget.8453)
Supplement: Supplementary file 4 [file oncotarget-07-22988-s004.xlsx]

## Sheet: Pathway100
Standardized similarity score of the MetaCore network in network fingerprint analysis
#	pthwy	S	Slr	Smlr	P	Plr	Pmlr
1	Ribosome	0.5904	0.5904	0.6145	0.6023	0.6869	0.6373
2	RNA transport	-6.5778	-6.1513	-8.375	-6.6828	-8.0107	-3.2935
3	mRNA surveillance pathway	-5.6327	-5.4935	-2.0016	-1.6168	-5.6125	-2.0173
4	RNA degradation	-3.6168	-3.5087	-3.8391	-1.4714	-4.4722	-3.2752
5	RNA polymerase	0.5456	0.5456	0.5027	0.5379	0.533	0.5341
6	Basal transcription factors	0.5942	0.5942	0.6153	0.607	0.632	0.556
7	DNA replication	0.563	0.563	0.5934	0.5043	0.5602	0.4708
8	Spliceosome	0.5781	0.5781	0.5334	0.5552	0.5352	0.531
9	Proteasome	0.6355	0.6355	0.5869	0.6442	0.6904	0.5243
10	Protein export	0.4091	0.4091	0.402	0.4433	0.4671	0.4467
11	Base excision repair	0.6099	0.6099	0.6368	0.5932	0.6041	0.5431
12	Nucleotide excision repair	0.5626	0.5626	0.6399	0.6157	0.5681	0.6017
13	Mismatch repair	0.4929	0.4929	0.57	0.5487	0.5217	0.487
14	Homologous recombination	0.5327	0.5327	0.5927	0.5204	0.5534	0.4843
15	Non-homologous end-joining	0.5807	0.5807	0.6451	0.5953	0.59	0.5318
16	Ubiquitin mediated proteolysis	0.6702	0.6702	0.6358	0.6809	0.703	0.6546
17	Sulfur relay system	-0.5309	-0.4704	-1.3568	-2.2176	0.2419	-0.7062
18	SNARE interactions in vesicular transport	-6.1388	-6.3547	-8.9229	-7.1952	-7.1778	-7.3303
19	Protein processing in endoplasmic reticulum	-3.9247	-3.7011	-5.8768	-0.3924	-3.9495	-1.9406
20	ABC transporters	0.4828	0.4828	0.5665	0.4601	0.5369	0.4558
21	MAPK signaling pathway	5.1725	5.2019	3.2933	3.1087	4.4293	5.5754
22	ErbB signaling pathway	2.9962	3.0068	1.7555	0.4426	2.3391	3.8433
23	Calcium signaling pathway	2.7952	2.9135	4.0306	-1.0156	1.902	1.677
24	Cytokine-cytokine receptor interaction	3.2868	3.5635	6.8066	6.5389	5.2316	2.2716
25	Neuroactive ligand-receptor interaction	1.562	1.601	4.8431	0.2197	3.9658	4.2991
26	mTOR signaling pathway	-0.141	-0.126	1.5288	0.4291	1.1714	1.5414
27	Wnt signaling pathway	0.9967	1.0178	1.204	-2.0422	1.4253	1.3551
28	Notch signaling pathway	-2.8332	-2.8833	-2.646	-2.9948	-2.1553	-0.3601
29	Hedgehog signaling pathway	-2.4807	-2.4186	-2.8651	-0.565	-1.0701	0.0896
30	TGF-beta signaling pathway	-0.2415	-0.3913	-0.8967	-1.0622	-0.2354	0.725
31	VEGF signaling pathway	2.2156	2.6673	3.9824	2.7881	2.5605	3.1056
32	ECM-receptor interaction	-5.1896	-5.3334	-1.6383	-1.5869	-4.2148	-4.3327
33	Cell adhesion molecules (CAMs)	-6.8779	-7.1717	-4.2555	-2.8597	-5.6952	-9.3304
34	Jak-STAT signaling pathway	2.2224	2.2287	4.5188	2.1198	3.3279	2.8617
35	Cell cycle	-2.9572	-2.5682	-3.0623	-3.5449	-3.7628	-0.5476
36	Oocyte meiosis	1.5783	1.84	0.8874	1.9866	1.4793	1.2544
37	p53 signaling pathway	0.4664	0.8966	-0.3844	0.3641	-1.446	-2.663
38	Regulation of autophagy	1.0133	0.9173	-0.5451	-0.5054	-0.5148	0.0894
39	Lysosome	-3.4911	-3.157	-4.184	-3.35	-2.775	-2.3777
40	Endocytosis	-1.5697	-1.6664	-1.4826	-4.5087	-0.3379	-0.4866
41	Phagosome	-3.7249	-3.4078	-2.1078	-3.6311	-4.5106	-4.9022
42	Peroxisome	0.5682	0.5682	0.6298	0.5534	0.5953	0.4569
43	Apoptosis	3.3389	3.2483	2.2	1.5399	2.3448	1.7493
44	Focal adhesion	1.1376	0.8334	1.8636	1.8438	0.8778	2.3326
45	Adherens junction	-1.049	-1.1146	0.1623	-0.5369	-0.774	-0.1331
46	Tight junction	-1.3738	-1.3794	0.0981	0.335	-2.446	-4.9514
47	Gap junction	-0.3331	-0.4846	0.6584	-1.69	2.4821	2.5936
48	Regulation of actin cytoskeleton	1.3907	1.0433	1.6149	0.0114	3.4421	2.1875
49	Fc epsilon RI signaling pathway	3.779	4.4068	2.2281	3.7908	4.1359	5.6971
50	B cell receptor signaling pathway	3.17	3.6703	2.8818	4.078	3.3813	4.9559
51	NOD-like receptor signaling pathway	2.3821	2.0581	4.026	4.1618	2.0658	3.5243
52	RIG-I-like receptor signaling pathway	3.6755	3.0557	2.7782	3.0391	2.7746	3.9591
53	T cell receptor signaling pathway	2.7922	3.2906	4.484	3.5636	3.2177	4.1929
54	Leukocyte transendothelial migration	1.0802	1.3187	0.9194	1.1216	2.0192	-0.4253
55	Fc gamma R-mediated phagocytosis	0.2822	0.1335	1.1569	1.8181	1.3263	2.8445
56	Cytosolic DNA-sensing pathway	2.1507	1.3578	2.0082	2.6025	2.4786	3.4007
57	Natural killer cell mediated cytotoxicity	2.4127	2.9012	5.9648	2.8157	2.5876	1.4598
58	Antigen processing and presentation	1.3748	1.255	0.6864	1.9742	0.7384	2.0563
59	Intestinal immune network for IgA production	2.1897	2.3911	1.6356	3.0506	1.4735	0.674
60	Chemokine signaling pathway	4.9931	5.7063	4.6088	3.5284	5.3481	4.8906
61	Hematopoietic cell lineage	0.7306	0.7425	0.769	0.769	0.7614	0.6703
62	Complement and coagulation cascades	-3.2456	-3.9235	0.1095	-4.0165	-4.1943	-3.5658
63	Toll-like receptor signaling pathway	2.6808	2.4548	2.9613	5.1178	3.6349	4.8467
64	Salivary secretion	-0.7171	-0.3563	-2.3967	-2.9714	-1.2811	-1.4224
65	Gastric acid secretion	-0.3474	-0.6408	-2.3492	-2.392	-0.332	0.9577
66	Pancreatic secretion	-3.9553	-3.6826	-0.0035	-1.342	-3.7452	1.0382
67	Carbohydrate digestion and absorption	-1.6814	-1.9989	-0.7495	-0.8977	-0.6278	-2.8764
68	Protein digestion and absorption	0.5999	0.5999	0.5487	0.6247	0.6042	0.4294
69	Fat digestion and absorption	-2.7813	-2.7926	-3.1193	-2.4299	-5.393	-0.8066
70	Bile secretion	-3.7702	-3.5315	-2.8298	-4.8966	-5.2049	-1.758
71	Long-term potentiation	1.0053	0.9732	0.8988	0.6149	1.2062	2.5962
72	Neurotrophin signaling pathway	2.8655	3.0917	2.8114	2.1201	3.6971	5.4546
73	Long-term depression	0.722	0.6444	2.1537	1.2414	-0.2885	5.2081
74	PPAR signaling pathway	-2.1638	-2.4933	0.2675	-2.5651	-3.044	-1.7131
75	Adipocytokine signaling pathway	2.9356	3.1208	3.9935	2.8108	2.751	0.9906
76	Insulin signaling pathway	2.4686	2.0348	-0.0624	0.3746	1.4712	0.6673
77	Melanogenesis	1.063	1.3056	-0.6294	-1.6766	0.8015	3.0261
78	GnRH signaling pathway	0.6423	0.7135	3.2282	-0.7062	0.4817	5.2652
79	Progesterone-mediated oocyte maturation	2.8609	2.7031	1.2642	2.3746	1.3552	1.2877
80	Renin-angiotensin system	0.6629	0.6629	0.6965	0.6833	0.6942	0.6337
81	Cardiac muscle contraction	-3.9472	-4.3781	-6.3132	-6.057	-8.6997	-1.857
82	Vascular smooth muscle contraction	-1.4199	-1.0006	1.5187	-0.5064	0.4931	3.1302
83	Aldosterone-regulated sodium reabsorption	1.6396	1.8243	2.4326	1.6617	1.1588	1.024
84	Vasopressin-regulated water reabsorption	2.7803	2.6515	-0.1078	-0.8165	1.4901	0.2864
85	Proximal tubule bicarbonate reclamation	-4.8189	-4.4603	-3.6481	-4.776	-4.9734	-5.175
86	Collecting duct acid secretion	0.4336	0.4336	0.5838	0.5239	0.5566	0.4563
87	Olfactory transduction	-2.3775	-2.4199	-9.4566	-2.0114	0.3337	-0.8155
88	Taste transduction	-3.3192	-2.8493	-1.3318	-1.6673	-2.5556	-0.0716
89	Phototransduction	-0.6781	-0.6561	-2.5059	-2.3547	-1.5449	-0.7132
90	Dorso-ventral axis formation	0.1057	0.1261	-0.0131	-0.0937	1.0106	0.7077
91	Axon guidance	1.1752	0.9744	-1.1907	0.9932	2.3595	3.1469
92	Osteoclast differentiation	4.4684	4.6912	4.0559	4.7338	4.4046	3.579
93	Circadian rhythm - mammal	-0.3682	-0.3402	-0.6876	-0.8547	0.0345	1.3729
